# Supplementary material for: Differences in brain gene transcription profiles advocate for an important role of cognitive function in upstream migration and water obstacles crossing in European eel
Source: BMC Genomics. 2015 May 12;16(1):378. doi: 10.1186/s12864-015-1589-y (PMC4427925; doi:10.1186/s12864-015-1589-y)
Supplement: Additional file 1: Figure S1. — Comparison of fold changes (FC) between the transcription levels of brain genes encoding for Claudin 4, Cofilin 1, S100A1, S100A11 and S100A6 proteins and Thy-1, obtained by microarray (white bars) and RT-qPCR analysis (black bars). Two fold changes are compared: A) between the segments 3:1 and B) between the segments 3:2. Table S1. Sequences of specific primers pairs used in quantitative RT-PCR analyses. Table S2. Details about the genes that were differentially transcribed in eels from segment 3 as compared to individuals from segment 2 (FC 3:2) or from segment 1 (FC 3:1). [file 12864_2015_1589_MOESM1_ESM.xlsx]

## Sheet: Manuscript Information
Title: Differences in brain gene transcription profiles advocate for an important role of cognitive function in upstream migration and water obstacles crossing in European eel
Authors: Podgorniak T.*, Milan M., Pujolar J.M., Maes G.E., Bargelloni L., De Oliveira E., Pierron F. & Daverat F.
* Corrresonding author: Tomasz Podgorniak
tomasz.podgorniak@irstea.fr

## Sheet: Table S1
Table S1: Sequences of specific primers pairs used in quantitative RT-PCR analyses.
Gene name	Specific primers 5'-3'
Claudin 4	ATGAGCTGTGTGGTGCAGAG a
	GGACTCATCTTCCACGCAAT b
Cofilin 1	TCCACCACAGAGTTTGGTCA a
	TGTCATCTGGTCAGCTCTGG b
S100A1 calcium binding protein	AAACCCGGTGAGATAGCCTT a
	CGGCAATCTTGTGGATTTCTb
S100A6 calcium binding protein	TGGCAAGTGACCTTAAACCC a
	CATTGAGCTAAGCACGGACAb
S100A11 calcium binding protein	CCACAGACCCACCTAAGGAA a
	TGTCTTTGAATCCCCGTCTC b
Thy-1 membrane glycoprotein	GCACTCCACTGCTTCACAAA a
	GTAACCTTGCTGGGTGGAAA b
Beta-actin (reference gene)	CAGCCTTCCTTCCTGGGT a
	AGTATTTGCGCTCGGGTG b
a Forward primer
b Reverse primer

## Sheet: Table S2
Table S1: Details about the genes that were differentially transcribed in eels from segment 3 as compared to individuals from segment 2 (FC 3:2) or from segment 1 (FC 3:1).
EelBase number	Species	Evalue	BLAST hit name	Full name	GO function
eeel2_rep_c5535	Monodelphis domestica	3.13842e-06	gi|126332066|ref|XP_001372143.1|	PREDICTED: similar to S100P calcium-binding protein	F:calcium ion binding; P:biological_process; C:cellular_component; C:cytoplasm; P:endothelial cell migration; F:magnesium ion binding; F:calcium-dependent protein binding; F:protein binding; C:nucleus; C:nuclear envelope; C:extrinsic to internal side of plasma membrane; P:axonogenesis; F:tropomyosin binding; F:protein homodimerization activity; C:perinuclear region of cytoplasm; P:positive regula…
eeel2_s9035	Monodelphis domestica	4.21106e-06	gi|126332066|ref|XP_001372143.1|	PREDICTED: similar to S100P calcium-binding protein	F:calcium ion binding; C:cytoplasm; F:protein binding; C:nucleus; C:cellular_component; P:biological_process; P:endothelial cell migration; F:magnesium ion binding; F:calcium-dependent protein binding; C:nuclear envelope; C:extrinsic to internal side of plasma membrane; P:axonogenesis; F:tropomyosin binding; F:protein homodimerization activity; C:perinuclear region of cytoplasm; P:positive regula…
eeel2_s8956	Monodelphis domestica	3.16114e-06	gi|126332066|ref|XP_001372143.1|	PREDICTED: similar to S100P calcium-binding protein	F:calcium ion binding; P:biological_process; C:cellular_component; C:membrane; C:extrinsic to internal side of plasma membrane; C:nuclear envelope; C:nucleus; C:cytoplasm; F:metal ion binding; C:cytosol; C:plasma membrane; F:protein homodimerization activity; F:S100 beta binding; F:zinc ion binding; F:calcium-dependent protein binding; F:tropomyosin binding; F:protein binding; C:ruffle
eeel2_s8475	Monodelphis domestica	2.87679e-07	gi|126332066|ref|XP_001372143.1|	PREDICTED: similar to S100P calcium-binding protein	P:biological_process; C:cellular_component; F:calcium ion binding; C:membrane; C:extrinsic to internal side of plasma membrane; C:nuclear envelope; C:nucleus; C:cytoplasm; F:metal ion binding; C:cytosol; C:plasma membrane; F:protein homodimerization activity; F:S100 beta binding; F:zinc ion binding; F:calcium-dependent protein binding; F:tropomyosin binding; F:protein binding; C:ruffle
eeel_rep_c16089	Anoplopoma fimbria	2.90635e-07	gi|229366252|gb|ACQ58106.1|	S100-A11	F:calcium ion binding; P:biological_process; C:cellular_component; F:tau protein binding; P:learning or memory; C:cytoplasm; F:S100 beta binding; F:zinc ion binding; F:protein homodimerization activity; F:protein binding; C:nucleus; P:regulation of neuronal synaptic plasticity; P:positive regulation of I-kappaB kinase/NF-kappaB cascade; F:identical protein binding; F:calcium-dependent protein bin…
eeel_rep_c58988	Anoplopoma fimbria	2.18993e-07	gi|229366252|gb|ACQ58106.1|	S100-A11	F:calcium ion binding; P:biological_process; C:cellular_component; F:tau protein binding; P:learning or memory; C:cytoplasm; F:S100 beta binding; F:zinc ion binding; F:protein homodimerization activity; F:protein binding; C:nucleus; P:regulation of neuronal synaptic plasticity; P:positive regulation of I-kappaB kinase/NF-kappaB cascade; F:identical protein binding; F:calcium-dependent protein bin…
eeel2_rep_c5969	Anoplopoma fimbria	2.23062e-07	gi|229366252|gb|ACQ58106.1|	S100-A11	F:calcium ion binding; P:biological_process; C:cellular_component; F:tau protein binding; P:learning or memory; C:cytoplasm; F:S100 beta binding; F:zinc ion binding; F:protein homodimerization activity; F:protein binding; C:nucleus; P:regulation of neuronal synaptic plasticity; P:positive regulation of I-kappaB kinase/NF-kappaB cascade; F:identical protein binding; F:calcium-dependent protein bin…
eeel2_s6035	Pan troglodytes	0.000173806	gi|114559714|ref|XP_001138809.1|	PREDICTED: similar to Protein S100-A6 (S100 calcium-binding protein A6) (Calcyclin) (Prolactin receptor-associated protein) (PRA) (Growth factor-inducible protein 2A9) (MLN 4)	C:membrane; C:extrinsic to internal side of plasma membrane; C:nuclear envelope; C:nucleus; C:cytoplasm; F:metal ion binding; C:cytosol; C:plasma membrane; F:calcium ion binding
eeel2_rep_c8719	Salmo salar	0.000315255	gi|209735210|gb|ACI68474.1|	S100-A1	F:calcium ion binding
eeel2_s9222	Salmo salar	0.00053849	gi|209735210|gb|ACI68474.1|	S100-A1	F:calcium ion binding
eeel_rep_c59287	Danio reiro	2.6384e-08	gi|39645432|gb|AAH63955.1|	krt5 protein	P:cytoskeleton organization; P:interspecies interaction between organisms; C:cytoplasm; F:structural molecule activity; F:protein binding; C:keratin filament
eeel2_rep_c5249	Lepisosteus oculatus	7.7159e-107	gi|51010971|ref|NP_001003445.1|	keratin 12	C:intermediate filament; P:cell migration involved in gastrulation; F:structural molecule activity
eeel2_s8804	Lepisosteus oculatus	8.04703e-26	gi|119709409|emb|CAL99134.1|	keratin K12	P:tongue morphogenesis; P:response to radiation; P:cellular response to retinoic acid; F:protein binding; C:intermediate filament; F:structural molecule activity
eeel_c8960	Lepisosteus oculatus	1.60142e-13	gi|119709409|emb|CAL99134.1|	keratin K12	C:intermediate filament; P:cell migration involved in gastrulation; F:structural molecule activity
eeel_rep_c58375	Danio rerio	8.6615e-36	gi|94732413|emb|CAK11306.1|	novel protein similar to type I cytokeratin, enveloping layer	C:intermediate filament; P:cell migration involved in gastrulation; F:structural molecule activity
eeel_c10204	Danio rerio	3.54835e-35	gi|130504059|ref|NP_001076351.1|	type I cytokeratin, enveloping layer, like	C:intermediate filament; P:cell migration involved in gastrulation; F:structural molecule activity
eeel_c5504	Carassius auratus	1.27816e-128	gi|212995|gb|AAC38008.1|	keratin	C:intermediate filament; P:cell migration involved in gastrulation; F:structural molecule activity
eeel_c13622	Carassius auratus	9.20791e-22	gi|212995|gb|AAC38008.1|	keratin	C:intermediate filament; P:cell migration involved in gastrulation; F:structural molecule activity
eeel2_s5802	Danio rerio	1.3448e-29	gi|47174751|ref|NP_998804.1|	non-muscle cofilin 1	P:actin filament depolymerization; P:cytokinesis; C:midbody; C:cell cortex; F:actin filament binding; C:membrane; C:nucleus
eeel2_s5819	Danio rerio	3.99201e-23	gi|47174751|ref|NP_998804.1|	non-muscle cofilin 1	P:actin filament depolymerization; P:cytokinesis; C:midbody; C:cell cortex; F:actin filament binding; C:membrane; C:nucleus
eeel2_s5889	Danio rerio	4.5129e-29	gi|47174751|ref|NP_998804.1|	non-muscle cofilin 1	P:actin filament depolymerization; P:cytokinesis; C:midbody; C:cell cortex; F:actin filament binding; C:membrane; C:nucleus
eeel_c3624	Ctenopharyngodon idella	6.58808e-24	gi|38456062|gb|AAR20998.1|	neurotoxin/C59/Ly-6-like protein	F:molecular_function; P:biological_process
eeel_c9925	Ctenopharyngodon idella	4.32778e-14	gi|166158162|ref|NP_001107480.1|	hypothetical protein LOC100135331	F:molecular_function; C:cellular_component
eeel2_rep_c5904	Salmo salar	1.51164e-24	gi|209731122|gb|ACI66430.1|	SH3 domain-binding glutamic acid-rich-like protein 3	P:cell redox homeostasis; F:electron carrier activity; F:protein disulfide oxidoreductase activity; C:cellular_component; C:cytoplasm; C:nucleus
eeel2_s8168	Ctenopharyngodon idella	1.62352e-36	gi|158442680|gb|ABW38784.1|	liver-type fatty acid-binding protein FABP	P:lipid transport; C:cytoplasm; F:transporter activity; F:lipid binding
eeel2_c3054	Danio rerio	5.77983e-27	gi|189537793|ref|XP_001921174.1|	PREDICTED: similar to Muc2 protein	P:induction of apoptosis; P:negative regulation of cell proliferation; P:negative regulation of cell migration; F:protein binding; C:inner mucus layer; C:outer mucus layer; C:proteinaceous extracellular matrix
eeel2_c833	Danio rerio	1.43636e-74	gi|125821581|ref|XP_001335910.1|	PREDICTED: similar to Intelectin-1a precursor (Intestinal lactoferrin receptor) (Galactofuranose-binding lectin)	P:signal transduction; F:receptor binding
eeel2_rep_c8320	Danio rerio	5.89419e-08	gi|117606266|ref|NP_001071001.1|	ATPase, Ca++ transporting, cardiac muscle, fast twitch 1 like	None
eeel_c13874	Schistosoma mansoni	3e-06	gi|68166088|gb|AAY87977.1|	calmodulin	F:calcium ion binding; IEA:InterPro
eeel2_c529	Osmerus mordax	7.39412e-93	gi|225706136|gb|ACO08914.1|	claudin-4	C:integral to membrane; F:structural molecule activity; C:tight junction
eeel2_c497	Tetraodon nigroviridis	8.74055e-23	gi|47221711|emb|CAG10183.1|	unnamed protein product	P:cell surface receptor linked signaling pathway; C:cytosol; C:integral to plasma membrane; F:receptor activity; P:cell proliferation; P:signal transduction
eeel2_rep_c4986	Xenopus laevis	1.69906e-60	gi|166158194|ref|NP_001107488.1|	hypothetical protein LOC100135339	C:extracellular region; P:mucus secretion; C:endoplasmic reticulum; C:mitochondrion
eeel_rep_c35338	Methanosarcina acetivorans C2A	6.61372e-10	gi|20091745|ref|NP_617820.1|	cell surface protein	P:binding of sperm to zona pellucida; P:cell-cell adhesion; C:integral to membrane; C:plasma membrane; P:cell adhesion; C:membrane
eeel2_s8124	Epinephelus coioides	2.44264e-06	gi|221048063|gb|ACL98139.1|	CUB/zona pellucida-like domains 1-like protein	None
eeel_c14624	Plasmodium falciparum	6.09275e-05	gi|124512374|ref|XP_001349320.1|	c-13 antigen	P:metabolic process; F:catalytic activity; F:zinc ion binding; C:intracellular
eeel2_c3589	Taeniopygia guttata	2.63298e-08	gi|224056975|ref|XP_002190837.1|	PREDICTED: similar to Prg4 protein	F:chitin binding; P:chitin metabolic process
eeel2_rep_c5326	Protobothrops flavoviridis	1.78746e-55	gi|254765970|sp|P0CB15.1|CRIS_TRIFL	recName: Full=serotriflin	C:extracellular region; F:ion channel inhibitor activity; F:calcium channel inhibitor activity; P:pathogenesis; F:potassium channel inhibitor activity; F:metal ion binding
eeel2_s7960	Branchiostoma floridae	6.37337e-07	gi|229288483|gb|EEN59178.1|	hypothetical protein BRAFLDRAFT_63199	P:cell adhesion; F:binding; F:chitin binding; P:chitin metabolic process; C:extracellular region; P:binding of sperm to zona pellucida; P:cell-cell adhesion; C:integral to membrane; C:plasma membrane
eeel_rep_c28794	Danio rerio	6.5063e-51	gi|189532330|ref|XP_001922664.1|	PREDICTED: similar to Epiplakin	F:actin binding; C:cytoskeleton; C:cytoplasm
eeel2_c2120	Mus musculus	9.55433e-19	gi|148686175|gb|EDL18122.1|	mCG142254	F:extracellular matrix structural constituent; P:fibril organization; C:fibril; F:protein binding; P:response to vitamin A

## Sheet: Figure S1
Figure S1 Comparison of fold changes (FC) between the transcription levels of brain genes encoding for Claudin 4, Cofilin 1, S100A1, S100A11 and S100A6 proteins and Thy-1, obtained by microarray (white bars) and RT-qPCR analysis (black bars). Two fold changes are compared: A) between the segments 3:1 and B) between the segments 3:2.
